# Supplementary material for: Differential Responses of Antioxidant Enzymes and Lignin Metabolism in Susceptible and Resistant Sweetpotato Cultivars during Root-Knot Nematode Infection
Source: Antioxidants (Basel). 2023 May 27;12(6):1164. doi: 10.3390/antiox12061164 (PMC10295031; doi:10.3390/antiox12061164)
Supplement: Supplementary file 1 [file antioxidants-12-01164-s001.zip]

Archive with 1 entries (1 files):
- antioxidants-2365107-supplementary.xlsx
