# Supplementary material for: Differential Responses of Antioxidant Enzymes and Lignin Metabolism in Susceptible and Resistant Sweetpotato Cultivars during Root-Knot Nematode Infection
Source: Antioxidants (Basel). 2023 May 27;12(6):1164. doi: 10.3390/antiox12061164 (PMC10295031; doi:10.3390/antiox12061164)
Supplement: Supplementary file 1 [file antioxidants-12-01164-s001.zip › antioxidants-2365107-supplementary.xlsx]

## Sheet: Table S1
Table S1. Oligonucleotide primers used for qRT-PCR analysis.
Gene	Primer sequence(5'-3')		PCR product (bp)	GenBank accession No
PAL1	Forward primer	TAAGGTGTTCACGGCGTTGT	197	OQ701627
	Reverse primer	AAACCCACACCACTCCTCTC
PAL4	Forward primer	GGAACCAATCTTCTAACAGGCG	152	OQ701628
	Reverse primer	GACTTCTAGCAGATGGGCAGA
CAD1	Forward primer	GGTATGAAATGCATCGCTGGG	186	OQ701629
	Reverse primer	GCCCCCAATGTCAATCACGA
CAD6	Forward primer	TGCGCGAAGTTTAACATCTTGT	191	OQ701630
	Reverse primer	TGCAACAACTCTCCACAAACAA
CAD9	Forward primer	GAACGTCTCGCCAAGTCTGA	180	OQ701631
	Reverse primer	ACAAGACAAACACTAGTGCAGC
